# Supplementary material for: Phenotype‐Specific Semi‐Mechanistic Modelling of Florfenicol Time‐Kill Curves in G. Parasuis Compared to Other Respiratory Pathogens
Source: J Vet Pharmacol Ther. 2025 Feb 7;48(4):318–39. doi: 10.1111/jvp.13500 (PMC12257270; doi:10.1111/jvp.13500)
Supplement: Supplementary file 1 — Data S1. [file JVP-48-318-s001.zip]

Archive with 3 entries (3 files):
- jvp13500-sup-0001-FiguresS1-S7.docx
- jvp13500-sup-0002-FiguresS1-S20.docx
- jvp13500-sup-0003-FiguresS1-S7.docx
